# Supplementary material for: Identification of ZBTB26 as a Novel Risk Factor for Congenital Hypothyroidism
Source: Genes (Basel). 2021 Nov 24;12(12):1862. doi: 10.3390/genes12121862 (PMC8701029; doi:10.3390/genes12121862)
Supplement: Supplementary file 1 [file genes-12-01862-s001.zip]

Archive with 3 entries (3 files):
- Suppl.Table S1.pdf
- Suppl.Table S2.pdf
- supplementary Figure S1.pdf
